# Supplementary material for: Conductive and Thermo-Responsive Composite Hydrogels with Poly(N-isopropylacrylamide) and Carbon Nanotubes Fabricated by Two-Step Photopolymerization
Source: Polymers (Basel). 2023 Feb 18;15(4):1022. doi: 10.3390/polym15041022 (PMC9962410; doi:10.3390/polym15041022)
Supplement: Supplementary file 1 [file polymers-15-01022-s001.zip]

Archive with 1 entries (1 files):
- polymers-2181780-supplementary.pdf
